# Supplementary material for: Competing risks of major bleeding and thrombotic events with prasugrel-based dual antiplatelet therapy after stent implantation - An observational analysis from BASKET-PROVE II
Source: PLoS One. 2019 Jan 15;14(1):e0210821. doi: 10.1371/journal.pone.0210821 (PMC6333357; doi:10.1371/journal.pone.0210821)
Supplement: S1 R Code File — (R) [file pone.0210821.s002.R]

#-----%%%%%%% DISCLAIMER %%%%%%%%------
#%%%%%%%%%%%%%%%%%%%%%%%%%%%%%%%%%%%%%%%%%%%%%%%%%%%%%%%%%%%%%%%%%%%%%%%%%%%%
#
# Analysis file for Jeger et al. 2018
# "Competing Risks of Major Bleeding and Thrombotic Events 
# with Prasugrel-based Dual Antiplatelet Therapy after Stent Implantation – 
# An Observational Analysis from BASKET-PROVE II"
#
#%%%%%%%%%%%%%%%%%%%%%%%%%%%%%%%%%%%%%%%%%%%%%%%%%%%%%%%%%%%%%%%%%%%%%%%%%%%%

#-----%%%%%%%% SET UP %%%%%%%%-----
#-----load packages---------

library(ggplot2)
library(tableone)
library(xtable) # for LateX tables
options(xtable.booktabs = TRUE)
library(someR) # package for internal use of CTU Basel; diverse helper functions for reports
library(plyr)
library(survival)
library(MASS)
library(ggplot2)
library(survminer) 
library(splines)
library(smoothHR)
library(tidyr)

#-----helper functions--------

### summary table coxPH models
coefs.coxph <- function(model){
  coefs <- summary(model)$coef
  confint <- summary(model)$conf.int
  tmp <- data.frame(
    sprintf("%.2f",coefs[,"exp(coef)"]),
    paste("[", sprintf("%.2f", confint[,"lower .95"]), ",", sprintf("%.2f", confint[,"upper .95"]),"]",sep=""),
    sprintf("%.2f", coefs[,"z"]),
    format.pval(coefs[,"Pr(>|z|)"], eps=0.001, digits=2)
  )
  dimnames(tmp) <- list(rownames(coefs), c("HR", "95% CI","z", "p"))
  return(tmp)
}

#-----read data-----------

### prepared full analysis set from BASKET PROVE II Trial
load(file="dat/FAS.rda")

#-----Baseline table-----------

### binarise age at 65y
FAS$age.bin.65 <- ifelse(FAS$age < 65, "< 65y", ">= 65y")
table(FAS$age.bin.65)

### baseline variables
vars.bsl <- c("age", "sex", "weight",
              "diabetes.bin","IDDM","hypertension", "hypercholesterolaemia", "smoking.current", "prevMI", "prevPCI", "prevCABG",
              "stable", # stable angina 
              "unstable", # NSTEMI, including unstable angina
              "stemi",
              "diseasedLM", "diseasedLAD", "diseasedLCX", "diseasedRCA",
              "multivessel", "bifurcation", "cto", # treated chronic total occlusions
              "stentInf3pat", "anyGPIIbIIIa",
              "stentSeg", "stentPat", "stentLength","maxPressure", "stage", #"success",
              "renalDisease")

### nice names for table
var.names <- c("Age, y", "Male sex", "Weight, kg",
               "Diabetes mellitus", "Insulin-dependent diabetes mellitus", "Arterial hypertension", "Hypercholesterolaemia", "Current smoker", "Previous myocardial infarction", "Previous coronary artery intervention", "Previous coronary artery bypass-grafting", 
               "Stable angina", "NSTEMI", "STEMI",
               "Left main artery", "Left anterior descending artery", "Left circumflex artery", "Right coronary artery", 
               "Multivessel disease", "Treated bifurcations", "Treated chronic total occlusions", "Stents <3.0mm", "GPIIb/IIIa blocker use",
               "Treated segments per patient, n", "Stents per patient, n", "Total stent length, mm", "Max. deployment pressure, mm Hg", "Staged procedures", 
               "Renal Disease")

### combine
dictionary <- setNames(vars.bsl, var.names)

### make table
tab <- CreateTableOne(vars = vars.bsl, 
                      data = FAS,
                      strata = "age.bin.65",
                      factorVars = vars.bsl[-c(1,3,24,25, 26, 27,29)],
                      test = TRUE)

tab2 <- print(tab, explain=FALSE, digits=1, contDigits=1, noSpaces = F)

layout.tableone(tab2, 
                caption = "Baseline characteristics and stenting information. Age, Treated segments per patient, Stents per patient, Total stent length, Max. deployment pressure: mean (sd); all other variables: frequency (\\%). Continuous variables were compared using Wilcoxon's rank sum test, categorical variables using Fisher's exact test. P values are not adjusted for multiple comparisons.",
                bold.n = TRUE, 
                dictionary=dictionary, 
                file = "tab/BaselineTableBleed.tex", 
                label = "t:BaselineTableBleed")

#-----%%%%%%%%% A: Model selection major bleeding %%%%%%%%------

#-----AIC model selection-----

### null model
m.bleed.null <- coxph(Surv(timeMajorBleeding.26m, censMajorBleeding ) ~ 1 + strata(center), data = dat)
fit.bleed.null <- survfit(Surv(timeMajorBleeding.26m, censMajorBleeding ) ~ 1 , data = dat)

### predictors
vars <- c("age", "weight", "sex" , "stable", "diabetes.bin", "anyGPIIbIIIa",  "renalDisease", "stent", "prasugrel.dose", "timeMajorBleeding.26m", "censMajorBleeding", "center")

### complete data: no missing values in predictors
dat.complete <- na.omit(FAS[, vars])
dat <- dat.complete
dim(dat)
n.no.NA <- nrow(dat)

### full model
m.bleed.full <- coxph(Surv(timeMajorBleeding.26m, censMajorBleeding ) ~ age + weight + sex + 
                        stable + diabetes.bin  + anyGPIIbIIIa + renalDisease + 
                        stent + prasugrel.dose + age:prasugrel.dose +
                        strata(center), data = dat)
summary(m.bleed.full)
m.step <- stepAIC(m.bleed.full) # backwards model selection
summary(m.step)
coefs.coxph(m.step)
m.step.both <- stepAIC(m.bleed.full, direction = "both") # stepwise model selection
summary(m.step.both) # ok!
AIC.full <- round(AIC(m.bleed.full), 1)
AIC.step <- round(AIC(m.step), 1)
AIC.step

### further reduction possible without increasing AIC more than 2 points? 
# -> 708.4

### remove stent
m.step.2 <- update(m.step, .~.-stent)
AIC(m.step.2)

###further simplify?
stepAIC(m.step.2) 

### remove interaction
m.step.3 <- update(m.step.2, .~.- age:prasugrel.dose)
AIC(m.step.3)
stepAIC(m.step.3)

### remove prasugrel.dose
m.step.4 <- update(m.step.3, .~.- prasugrel.dose)
AIC.step.4 <- round(AIC(m.step.4),1) # now AIC is even smaller than AIC.step! #706.2 -> 708.1
stepAIC(m.step.4)

### remove anyGPIIbIIIa
m.step.5 <- update(m.step.4, .~.- anyGPIIbIIIa)
AIC.step.5 <- round(AIC(m.step.5),1)
stepAIC(m.step.5)
coefs.coxph(m.step.5)

### remove weight
m.step.6 <- update(m.step.5, .~.- weight)
AIC.step.6 <- round(AIC(m.step.6),1)

### loglikelihood tests
anova(m.step, m.step.4)
anova(m.step.4, m.step.5)
anova(m.step.4, m.step.6)

### refit to FAS
dat.complete.2 <- FAS[!is.na(FAS$anyGPIIbIIIa) & !is.na(FAS$weight) & !is.na(FAS$age),]
dim(dat.complete.2)
dat <- dat.complete.2
m.step.4.FAS <- update(m.step.4, data = dat)# 4 NA's
m.step.5.FAS <- update(m.step.5, data = dat)# 4 NA's
m.step.6.FAS <- update(m.step.6, data = dat)# 4 NA's
AIC(m.step.4.FAS, m.step.5.FAS, m.step.6.FAS)
AIC.step.4.FAS <- round(AIC(m.step.4.FAS), 1)
AIC.step.5.FAS <- round(AIC(m.step.5.FAS), 1)
AIC.step.6.FAS <- round(AIC(m.step.6.FAS), 1)


#-----Summary table model selection------- 
### make a table that summarises the models and AIC values

### data frame
df.selection <- data.frame(data.set = c("complete cases", rep("", 3), rep("", 3), 
                                        "FAS", rep("", 2)),
                           n = c(nrow(dat.complete), rep("", 3), rep("", 3), nrow(dat.complete.2), rep("", 2)),
                           model = c("full", rep("", 3), "lowest AIC", "final 1", "final 2", 
                                     "lowest AIC", "final 1", "final 2"),
                           predictors = c("age + weight + sex + indication +", 
                                          "diabetes + GPiia/iib inhibitors +",
                                          "renal disease + stent +", 
                                          "prasugrel dose + age:prasugrel dose", 
                                          rep(c("age + weight + GPiia/iib inhibitors",
                                                "age + weight",
                                                "age"), 2)), 
                           k = c(length(coef(m.bleed.full)), rep("", 3), length(coef(m.step.4)),  
                                 length(coef(m.step.5)),  length(coef(m.step.6)),  
                                 length(coef(m.step.4.FAS)),  length(coef(m.step.5.FAS)),  
                                 length(coef(m.step.6.FAS))),
                           AIC = c(AIC.full, rep("", 3), AIC.step.4, AIC.step.5, AIC.step.6,
                                   AIC.step.4.FAS, AIC.step.5.FAS, AIC.step.6.FAS),
                           delta.AIC = c(AIC.full - AIC.step.4,  rep(NA, 3), AIC.step.4 - AIC.step.4, 
                                         c(AIC.step.5, AIC.step.6) - AIC.step.4,
                                         c(AIC.step.4.FAS, AIC.step.5.FAS, AIC.step.6.FAS) - 
                                           AIC.step.4.FAS)
)

### nice names
names(df.selection) <-  c("data set", "n", "model", "predictors", "k", "AIC", "$\\Delta$AIC")

### print
print(xtable(df.selection,
             caption = "Model selection: characteristics of reported models. \\emph{Complete data} refers to all patients without missing values in any of the 10 predictors of the full model, \\emph{FAS} refers to all patients without missing values in either age, weight or GP iia/iib use. \\emph{k} is the number of predictors, \\emph{$\\Delta$AIC} refers to the respective model with the lowest AIC for each data set.",
             label = "t:model.selection",
             align = "lllllrrc",
             digits = c(0,0,0,0,0,0,1,1)),
      sanitize.colnames.function = identity,
      size = "footnotesize",
      include.rownames = FALSE,
      caption.placement = "top",
      hline.after = c(-1, 0, 7,10),
      file = "tab/table.model.selection.tex")


#-----Summary tables candidate models-------

### m.step
t.m.step <- coefs.coxph(m.step)[,-3]
rownames(t.m.step) <-  c("age (y)", "weight (kg)", "GP iia/iib inhibitors", "stent (DES - BMS)", "Prasugrel dose at discharge (5mg - 10 mg)", "interaction: age x Prasugrel dose")
print(xtable(t.m.step,
             caption = paste("Model 1: automatic backwards selection, local minimal AIC. Hazard ratio, 95\\% confidence interval and p-value estimates derived from Cox PH model for major non-CABG bleeding. n =", m.step$n,"complete cases in the FAS."),
             label="t:m.step",
             align="lrrr"), 
      caption.placement ="top",
      size = "small",
      table.placement="H",
      file = "tab/t.m.step.tex")

### inspect
### Schoenfeld
ph.m.step <- cox.zph(m.step)
ggcoxzph(ph.m.step)
### Deviance
ggcoxdiagnostics(m.step, type = "deviance", linear.predictions = FALSE, ggtheme = theme_bw())

### m.step.4
t.m.step.4 <- coefs.coxph(m.step.4)[,-3]
rownames(t.m.step.4) <-  c("age (y)", "weight (kg)", "GP iia/iib inhibitors")
print(xtable(t.m.step.4,
             caption = paste("Cox PH model for major non-CABG bleeding with \\textbf{lowest AIC} fitted to",
                             #n =", m.step.4$n,"
                             "\\textbf{complete cases}. Hazard ratios, 95\\% confidence intervals and p-value estimatess."),
             label="t:m.step.4",
             align="lrrr"), 
      caption.placement ="top",
      size = "small",
      table.placement="H",
      file = "tab/t.m.step.4.tex")

### inspect
### Schoenfeld
ph.m.step.4 <- cox.zph(m.step.4)
ggcoxzph(ph.m.step.4)
### Deviance
ggcoxdiagnostics(m.step.4, type = "deviance", linear.predictions = FALSE, ggtheme = theme_bw())


### m.step.5
t.m.step.5 <- coefs.coxph(m.step.5)[,-3]
rownames(t.m.step.5) <-  c("age (y)", "weight (kg)")
print(xtable(t.m.step.5,
             caption = paste("\\textbf{Model final 1}: Most parsimonious Cox PH model for major non-CABG bleeding model fitted to",
                             #n =", m.step.5$n,"
                             "\\textbf{complete cases}. Hazard ratios, 95\\% confidence intervals and p-values."),
             label="t:m.step.5",
             align="lrrr"), 
      caption.placement ="top",
      size = "small",
      table.placement="H",
      file = "tab/t.m.step.5.tex")

### inspect
### Schoenfeld
ph.m.step.5 <- cox.zph(m.step.5)
ggcoxzph(ph.m.step.5)
### Deviance
ggcoxdiagnostics(m.step.5, type = "deviance", linear.predictions = FALSE, ggtheme = theme_bw())


### m.step.4.FAS
t.m.step.4.FAS <- coefs.coxph(m.step.4.FAS)[,-3]
rownames(t.m.step.4.FAS) <-  c("age (y)", "weight (kg)", "GP iia/iib inhibitors")
print(xtable(t.m.step.4.FAS,
             caption = paste("Cox PH model for major non-CABG bleeding with \\textbf{lowest AIC} fitted to",
                             #n =", m.step.4.FAS$n,"\\textbf{complete cases in 
                             "the \\textbf{FAS}. Hazard ratios, 95\\% confidence intervals and p-values."),
             label="t:m.step.4.FAS",
             align="lrrr"), 
      caption.placement ="top",
      size = "small",
      table.placement="H",
      file = "tab/t.m.step.4.FAS.tex")

### inspect
### Schoenfeld
ph.m.step.4.FAS <- cox.zph(m.step.4.FAS)
ggcoxzph(ph.m.step.4.FAS)
### Deviance
ggcoxdiagnostics(m.step.4.FAS, type = "deviance", linear.predictions = FALSE, ggtheme = theme_bw())


### m.step.5.FAS
t.m.step.5.FAS <- coefs.coxph(m.step.5.FAS)[,-3]
rownames(t.m.step.5.FAS) <-  c("age (y)", "weight (kg)")
print(xtable(t.m.step.5.FAS,
             caption = paste("Cox PH \\textbf{model final 1} for major non-CABG bleeding fitted to",
                             #n =", m.step.5.FAS$n,"\\textbf{complete cases in 
                             "the \\textbf{FAS}. Hazard ratios, 95\\% confidence intervals and p-values."),
             label="t:m.step.5.FAS",
             align="lrrr"), 
      caption.placement ="top",
      size = "small",
      table.placement="H",
      file = "tab/t.m.step.5.FAS.tex")

### inspect
### Schoenfeld
ph.m.step.5.FAS <- cox.zph(m.step.5.FAS)
ggcoxzph(ph.m.step.5.FAS)
### Deviance
ggcoxdiagnostics(m.step.5.FAS, type = "deviance", linear.predictions = FALSE, ggtheme = theme_bw())


### m.step.6.FAS
t.m.step.6.FAS <- coefs.coxph(m.step.6.FAS)[,-3]
rownames(t.m.step.6.FAS) <-  c("age (y)")
print(xtable(t.m.step.6.FAS,
             caption = paste("\\textbf{Model final 2}: Most parsimonious Cox PH model for major non-CABG bleeding fitted to",
                             #n =", m.step.6.FAS$n,"\\textbf{complete cases in 
                             "the \\textbf{FAS}. Hazard ratio, 95\\% confidence interval and p-value."),
             label="t:m.step.6.FAS",
             align="lrrr"), 
      caption.placement ="top",
      size = "small",
      table.placement="H",
      file = "tab/t.m.step.6.FAS.tex")

### inspect
### Schoenfeld
ph.m.step.6.FAS <- cox.zph(m.step.6.FAS)
ggcoxzph(ph.m.step.6.FAS)
### Deviance
ggcoxdiagnostics(m.step.6.FAS, type = "deviance", linear.predictions = FALSE, ggtheme = theme_bw())


#-----KM-plot major bleeding by median age-------

dat <- FAS
median.age <- median(dat$age)
fit <- survfit(Surv(timeMajorBleeding.26m, censMajorBleeding ) ~ I(age >= median.age), data = dat)
cairo_pdf("fig/AN17-KMplotMajBleedAgeMedian.pdf", width = 9, height = 7, pointsize = 13)

p <- ggsurvplot(
  fit,
  fun = "event",
  risk.table = TRUE,
  pval = FALSE,
  conf.int = TRUE,
  # xlim = c(0,810),    
  ylim = c(0,0.08),
  ylab = "Probability of major non-CABG bleeding",
  xlab = "Time (d)",
  break.time.by = 100,
  legend.title = "Age (y)",
  legend.labs=c("< 63 y", ">= 63 y"),
  palette=c("blue3", "cornflowerblue")
)

print(p)
dev.off()


#-----KM-plot major bleeding by median weight-----

dat <- FAS
median.weight <- median(dat$weight, na.rm = TRUE)
fit <- survfit(Surv(timeMajorBleeding.26m, censMajorBleeding ) ~ I(weight >= median.weight), data = dat)
cairo_pdf("fig/AN17-KMplotMajBleedWeightMedian.pdf", width = 9, height = 7, pointsize = 13)

p <- ggsurvplot(
  fit,
  fun = "event",
  risk.table = TRUE,
  pval = FALSE,
  conf.int = TRUE,
  # xlim = c(0,810),    
  ylim = c(0,0.08),
  ylab = "Probability of major non-CABG bleeding",
  xlab = "Time (d)",
  break.time.by = 100,
  legend.title = "Weight (kg)",
  legend.labs=c("< 81 kg", ">= 81 ykg"),
  palette=c("tomato3", "orange3")
)

print(p)
dev.off()

#-----KM-plot major bleeding by stable CAD-----

dat <- FAS
fit <- survfit(Surv(timeMajorBleeding.26m, censMajorBleeding ) ~ stable, data = dat)
cairo_pdf("fig/AN17-KMplotMajBleedStable.pdf", width = 9, height = 7, pointsize = 13)

p <- ggsurvplot(
  fit,
  fun = "event",
  risk.table = TRUE,
  pval = FALSE,
  conf.int = TRUE,
  # xlim = c(0,810),    
  ylim = c(0,0.07),
  ylab = "Probability of major non-CABG bleeding",
  xlab = "Time (d)",
  break.time.by = 100,
  legend.title = "Indication",
  legend.labs=c("ACS", "stable CAD"),
  palette=c("tomato3", "orange3")
)

print(p)
dev.off()

#-----KM-plot major bleeding by GP------

dat <- FAS
fit <- survfit(Surv(timeMajorBleeding.26m, censMajorBleeding ) ~ anyGPIIbIIIa, data = dat)
cairo_pdf("fig/AN17-KMplotMajBleedGP.pdf", width = 9, height = 7, pointsize = 13)

p <- ggsurvplot(
  fit,
  fun = "event",
  risk.table = TRUE,
  pval = FALSE,
  conf.int = TRUE,
  # xlim = c(0,810),    
  ylim = c(0,0.08),
  ylab = "Probability of major non-CABG bleeding",
  xlab = "Time (d)",
  break.time.by = 100,
  legend.title = "GP iia/iib inhibitors",
  legend.labs=c("no", "yes"),
  palette=c("turquoise4", "springgreen3")
)

print(p)
dev.off()

#-----%%%%%%%%% B: Age relationship %%%%%%%-----
#-----Age as binary predictor-----

dat <- FAS
### age linear
m.age.linear <- coxph(Surv(timeMajorBleeding.26m, censMajorBleeding ) ~ age + strata(center), data = dat)
AIC.age.linear <- AIC(m.age.linear)

### age binary
m.age.binary <- coxph(Surv(timeMajorBleeding.26m, censMajorBleeding ) ~ age.bin + strata(center), data = dat)
AIC.age.binary <- AIC(m.age.binary)

### compare
anova(m.age.linear, m.age.binary) # age binary is clearly better than linear!
p.age.bin.lin <- format.pval(anova(m.age.linear, m.age.binary)[2,"P(>|Chi|)"], eps=0.001, digits=2)

### summary table
t.m.age.binary <- coefs.coxph(m.age.binary)[,-3]
rownames(t.m.age.binary) <-  c("age: >= 75 y vs. < 75 y")
print(xtable(t.m.age.binary,
             caption = paste("Age as binary predictor for major non-CABG bleeding: Hazard ratio, 95\\% confidence interval and p-value estimates from the Cox PH model."),
             label="t:m.age.binary",
             align="lrrr"), 
      caption.placement ="top",
      size = "small",
      table.placement="H",
      file = "tab/t.m.age.binary.tex")

#-----Age binary 65y-------

### model
dat <- FAS
m.age.binary.65 <- coxph(Surv(timeMajorBleeding.26m, censMajorBleeding ) ~ I(age>=65) + strata(center), data = dat)
AIC.age.binary.65 <- AIC(m.age.binary.65)

### summary table
t.m.age.binary.65 <- coefs.coxph(m.age.binary.65)[,-3]
rownames(t.m.age.binary.65) <-  c("age: >= 65 y vs. < 65 y")
print(xtable(t.m.age.binary.65,
             caption = paste("Age as binary predictor based on 65 years for major non-CABG bleeding: Hazard ratio, 95\\% confidence interval and p-value estimates from the Cox PH model."),
             label="t:m.age.binary.65",
             align="lrrr"), 
      caption.placement ="top",
      size = "small",
      table.placement="H",
      file = "tab/t.m.age.binary.65.tex")

### inspect
### Schoenfeld
ph.m.age.binary.65 <- cox.zph(m.age.binary.65)
ggcoxzph(ph.m.age.binary.65)
### Deviance
ggcoxdiagnostics(m.age.binary.65, type = "deviance", linear.predictions = FALSE, ggtheme = theme_bw())


#-----Proportions major bleeding age classes: 5y-----

summary(FAS$age)
FAS$age.class.5y <- cut(FAS$age, breaks = c(25, 35, 40, 45, 50, 55, 60, 65, 70, 75, 80, 85, 95))
table(FAS$age.class.5y)
table(FAS$age.class.5y, FAS$censMajorBleeding)

### get proportions and CIs
events.5y <- table(FAS$age.class.5y, FAS$censMajorBleeding)[,"1"]
n.5y <- table(FAS$age.class.5y)
prop.5y <- events.5y / n.5y
CI.l <- CI.u <- NA
for(i in 1:length(n.5y)){
  CI.l[i] <- prop.test(events.5y[i], n.5y[i], correct = FALSE)$conf.int[1]
  CI.u[i] <- prop.test(events.5y[i], n.5y[i], correct = FALSE)$conf.int[2]
}

### data frame
df.props.5y <- data.frame(class = attributes(prop.5y)$dimnames[[1]],
                          estimate = 100*as.numeric(prop.5y),
                          median.5y = seq(32.5, 87.5, 5),
                          CI.l = 100*CI.l,
                          CI.u = 100*CI.u)

### plot
ggplot(data = df.props.5y, aes(y = estimate, x = class))+
  geom_bar(position = "dodge", stat = "identity")+
  labs(x = "", y = "Events (%)")+
  theme_classic()

### nice plot
ggplot(data = df.props.5y, aes(y = estimate, x = median.5y))+
  geom_pointrange(aes(ymin = CI.l, ymax = CI.u))+
  ylab("Major non-CABG bleedings (%)")+
  xlab("Age class (median)")+
  ggtitle("5-year classes")+
  scale_x_continuous(breaks = df.props.5y$median.5y)+#, labels = df.props.5y$class)+
  #scale_y_continuous(breaks = seq(0, 20, 5), limits = c(0,20))+
  theme_classic()

#-----Proportions major bleeding age classes: 10y-----

FAS$age.class.10y <- cut(FAS$age, breaks = c(25, 40, 50, 60, 70, 80, 95))
table(FAS$age.class.10y)
table(FAS$age.class.10y, FAS$censMajorBleeding)

### get proportions and CIs
events.10y <- table(FAS$age.class.10y, FAS$censMajorBleeding)[,"1"]
n.10y <- table(FAS$age.class.10y)
prop.10y <- events.10y / n.10y
CI.l <- CI.u <- NA
for(i in 1:length(n.10y)){
  CI.l[i] <- prop.test(events.10y[i], n.10y[i], correct = FALSE)$conf.int[1]
  CI.u[i] <- prop.test(events.10y[i], n.10y[i], correct = FALSE)$conf.int[2]
}

### data frame
df.props.10y <- data.frame(class = attributes(prop.10y)$dimnames[[1]],
                           median.10y = seq(35, 85, 10),
                           estimate = 100*as.numeric(prop.10y),
                           CI.l = 100*CI.l,
                           CI.u = 100*CI.u)

### plot
ggplot(data = df.props.10y, aes(y = estimate, x = class))+
  geom_bar(position = "dodge", stat = "identity")+
  labs(x = "", y = "Events (%)")+
  theme_classic()

### nice plot
ggplot(data = df.props.10y, aes(y = estimate, x = median.10y))+
  geom_pointrange(aes(ymin = CI.l, ymax = CI.u))+
  ylab("Major non-CABG bleedings (%)")+
  xlab("Age class (median)")+
  ggtitle("10-year classes")+
  scale_x_continuous(breaks = df.props.10y$median.10y)+#, labels = df.props.10y$class)+
  scale_y_continuous(breaks = seq(0, 20, 5), limits = c(0,20))+
  theme_classic()

#-----Proportions major bleeding age classes: deciles-----

age.deciles <- quantile(FAS$age, seq(0, 1, 0.1))
FAS$age.decile <- cut(FAS$age, breaks = age.deciles)
levels(FAS$age.decile)
table(FAS$age.decile)

### get median of each decile
age.deciles.median <- quantile(FAS$age, seq(0.05, 0.95, 0.1))

### assign median according to age class
for(i in 1:nrow(FAS)){
  FAS$age.decile.median[i] <- ifelse(!is.na(FAS$age.decile[i]),
                                     age.deciles.median[which(FAS$age.decile[i] == levels(FAS$age.decile))],
                                     NA)
}

### get proportions and CIs
events.decile <- table(FAS$age.decile, FAS$censMajorBleeding)[,"1"]
n.decile <- table(FAS$age.decile)
prop.decile <- events.decile / n.decile
CI.l <- CI.u <- NA
for(i in 1:length(n.decile)){
  CI.l[i] <- prop.test(events.decile[i], n.decile[i], correct = FALSE)$conf.int[1]
  CI.u[i] <- prop.test(events.decile[i], n.decile[i], correct = FALSE)$conf.int[2]
}

### data frame
df.props.decile <- data.frame(class = attributes(prop.decile)$dimnames[[1]],
                              decile.median = age.deciles.median,
                              estimate = 100*as.numeric(prop.decile),
                              CI.l = 100*CI.l,
                              CI.u = 100*CI.u)

### plot
ggplot(data = df.props.decile , aes(y = estimate, x = class))+
  geom_bar(position = "dodge", stat = "identity")+
  labs(x = "", y = "Events (%)")+
  theme_classic()

### nice plot
ggplot(data = df.props.decile, aes(y = estimate, x = decile.median))+
  geom_pointrange(aes(ymin = CI.l, ymax = CI.u))+
  ylab("Major non-CABG bleedings (%)")+
  xlab("Decile (median)")+
  ggtitle("Deciles")+
  scale_x_continuous(breaks = round(df.props.decile$decile.median))+#, labels = df.props.decile$class)+
  scale_y_continuous(breaks = seq(0, 20, 5), limits = c(0,20))+
  theme_classic()


#-----smooth splines age-----

### get df (how many knots? = df-1)
df1<- dfmacox(time= "timeMajorBleeding.26m", status = "censMajorBleeding", 
              nl.predictors = c ("age"), smoother = "ns",  method = "AIC", data = dat)
df1$df # 2df, 1 knot

### get smooth HRs for each side of knots
hr1 <- smoothHR(time= "timeMajorBleeding.26m", status = "censMajorBleeding", 
                formula = ~ns(age, df = 2), data = dat)

### check out BIC
df1.BIC<- dfmacox(time= "timeMajorBleeding.26m", status = "censMajorBleeding", 
                  nl.predictors = c ("age"), smoother = "ns",  method = "BIC", data = dat)
df1.BIC$df # 2df, 1 knot

### plot lnHR for age range
xx <- c(round(min(dat$age)), seq(35, 85, 10), round(max(dat$age)))
plot(hr1, predictor = "age", prob = 0, conf.level = 0.95, ref.label = "knot", xaxt = "n",
     main = "", xlab = "Age (y)")
axis(1, xx)


#-----Prediction table smooth HR age-----

### get predictions for age range
pred.age <- seq(30,90, 5)
preds <- round(predict(hr1, predictor = "age", prob = 0, conf.level = 0.95, prediction.values = pred.age, ref.label = "Age"), 2)
HRs <- round(exp(preds[, 2:4]), 2)
CI.LnHR <- paste("[", preds[, 3], ", ", preds[, 4],"]",sep="")
CI.HR <- paste("[", HRs[, 2], ", ", HRs[, 3],"]",sep="")

### data frame
t.preds <- data.frame(age = preds[, 1], 
                      LnHR = preds[, 2],
                      CI.LnHR = CI.LnHR,
                      HR = HRs[, 1],
                      CI.HR = CI.HR)
names(t.preds) <- c("Age (y)", "lnHR", "95% CI", "HR", " 95% CI")

### print
print(xtable(t.preds,
             caption = paste("Pointwise nonparametric estimation of hazard ratios (HR) for major non-CABG bleeding according to age. Log-HRs, as shown in Figure \\ref{fig:plotSmoothHR} and backtransformed HRs are given with 95\\% confidence interval."),
             label="t:preds",
             align="lrrrrr"), 
      caption.placement ="top",
      size = "normalsize",
      include.rownames = FALSE,
      table.placement="H",
      file = "tab/t.preds.tex")


#-----%%%%%%% C: Competing risk analysis %%%%%%-------
#-----derive thrombotic events----

# thrombotic event = CD, def/prob ST, nonfatal MI
# timeDefProST
# timeNonfatalMI
# timeCD
# censNonfatalMI
# censDefProST
# censCD

### new variable thrombotic event
FAS$censTE <- ifelse(FAS$censNonfatalMI == "yes" | FAS$censDefProST == "yes" | FAS$censCD == "yes", 
                     1, 0)
table(FAS$censTE)
table(FAS$censNonfatalMI)
table(FAS$censDefProST)
table(FAS$censCD)

### new variable time to TE: minimum of respective event times
FAS$timeTE <- apply(FAS[, c("timeDefProST", "timeNonfatalMI", "timeCD")], 1, function(x) min(x, na.rm = TRUE))

### censore at 791 days. Any late events?
summary(FAS$timeTE)
summary(FAS$timeTE[FAS$timeTE >791])
sum(FAS$timeTE >791)
FAS$censTE[FAS$timeTE >791]
### just 3 events too late, set all to 0
FAS[FAS$timeTE >791, "censTE"] <- 0
### censor time to 791
FAS[FAS$timeTE >791, "timeTE"] <- 791
hist(FAS$timeTE)

#-----derive competing risks----

### which event first?
FAS$censMBorTE <- ifelse(FAS$censTE  == 0 & FAS$censMajorBleeding == 0, 
                         "cens", # patients without events
                         ifelse(FAS$censTE  == 0 & FAS$censMajorBleeding == 1, 
                                "MB", # patients with bleeding only
                                ifelse(FAS$censTE  == 1 & FAS$censMajorBleeding == 0, 
                                       "TE", # patients with TE only
                                       ifelse(FAS$timeMajorBleeding.26m < FAS$timeTE, 
                                              "MB", #patients with both events and bleeding first
                                              ifelse(FAS$timeMajorBleeding.26m > FAS$timeTE,
                                                     "TE", #patients with both events and TE first
                                                     NA))))) 
FAS$censMBorTE <- as.factor(FAS$censMBorTE)
table(FAS$censMBorTE, useNA = "ifany")
table(FAS$censTE)
table(FAS$censMajorBleeding)
table(FAS$censMajorBleeding, FAS$censTE)

### time to MBorTE
FAS$timeMBorTE <- apply(FAS[, c("timeTE", "timeMajorBleeding")], 1, function(x) min(x, na.rm = TRUE))


#-----KM-plot competing risks overall----

dat <- FAS
CR.surv.overall <- survfit(Surv(timeMBorTE, censMBorTE) ~ 1, dat)

### standard plot
plot(CR.surv.overall,
     lty = c(1,3,3,1,3,3), lwd = c(2.5,1,1,2.5,1,1), 
     col = c(rep("red", 3), rep("purple", 3)),
     conf.int = TRUE,
     xlab = "Time (d)", 
     ylab = "Cumulative incidence rate",
     ylim = c(0,0.06))
legend(x = 0, y = 0.06, 
       lty = c(1), lwd = 2.5, col = c("red", "purple"),
       legend = c("Non-CABG major bleeding", "Thrombotic event"), bty = "n")

### ggplot
FAS$event.code <- ifelse(FAS$censMBorTE == "cens", 0, 
                         ifelse(FAS$censMBorTE == "MB", 1,
                                ifelse(FAS$censMBorTE == "TE", 2, NA)))
dat <- FAS
CR.surv.overall <- survfit(Surv(timeMBorTE, censMBorTE) ~ 1, dat)

cairo_pdf("fig/AN17-ggplotKMMBorTE.pdf", width = 9, height = 7, pointsize = 16)
cuminc.obj <- cuminc(ftime = FAS$timeMBorTE, fstatus = FAS$censMBorTE, cencode = "cens")

p <- ggcompetingrisks(cuminc.obj,
                      fun = "event",
                      #risk.table = TRUE,
                      conf.int = TRUE,
                      ylim = c(0,0.06),
                      ylab = "Cumulative incidence rate",
                      xlab = "Time (d)",
                      break.time.by = 100,
                      legend.title = "Event",
                      legend.labs= c("Non-CABG major bleeding", "Thrombotic event"),
                      palette=c("red2", "blue2"),
                      main = "",
                      multiple_panels = FALSE,
                      font.x = 18,
                      font.y = 18,
                      font.tickslab = 18 )+
  scale_x_continuous(breaks = seq(0,800,100))+
  theme(legend.position="none", axis.text = element_text(size = 20))
    
print(p)
dev.off()


#-----KM-plot competing risks by age 65y----

FAS$age.bin.65.long <- ifelse(FAS$age.bin.65 == "< 65y", "age<65y", "age>=65y")
cuminc.obj.2 <- cuminc(ftime = FAS$timeMBorTE, fstatus = FAS$censMBorTE, cencode = "cens", group = as.factor(FAS$age.bin.65.long))

###ggplot
gg <- ggcompetingrisks(cuminc.obj.2,
                       fun = "event",
                       #risk.table = TRUE,
                       conf.int = TRUE,
                       ylim = c(0,0.07),
                       ylab = "Cumulative incidence rate",
                       xlab = "Time (d)",
                       break.time.by = 100,
                       legend.title = "Event",
                       #legend.labs=c("Non-CABG major bleeding", "Thrombotic event"),
                       palette=c("red", "purple"),
                       main = "",
                       multiple_panels = TRUE) 

cairo_pdf("fig/AN17-ggcompetingrisksAge.pdf", width = 18, height = 7, pointsize = 13)
print(gg)
dev.off()

###standard plot
dat <- FAS
CR.surv.overall.age <- survfit(Surv(timeMBorTE, censMBorTE) ~ I(age >= 65), dat)

plot(CR.surv.overall.age,
     #lty = c(1,3,3,1,3,3,2,3,3,2,3,3), lwd = rep(c(2.5,1,1), 4), 
     lty = c(2,3,2,3), lwd = 3,
     col = c("red", "red4", "purple", "purple4"),
     #col = c(rep("red", 3), rep("purple", 3), rep("red", 3), rep("purple", 3)),
     #col = c("red", "purple", "blue", "green"),
     conf.int = FALSE,
     xlab = "Time (d)", 
     ylab = "Cumulative incidence rate",
     ylim = c(0,0.06))
#
abline(v = 365, lty = 2)

legend(x = 0, y = 0.06, 
       lty = c(2,3,2,3), lwd = 3, 
       col = c("red", "red4", "purple", "purple4"),
       legend = c("< 65 years, non-CABG major bleeding", ">= 65 years, non-CABG major bleeding", 
                  "< 65 years, thrombotic event",">= 65 years, thrombotic event"), 
       bty = "n")


#-----Model cause-specific hazards with separate models----

### dummy vars for first event
FAS$first.event.MB <- ifelse(FAS$censMBorTE == "MB", 1, 0)
FAS$first.event.TE <- ifelse(FAS$censMBorTE == "TE", 1, 0)
dat <- FAS

### Major bleeding with TE as competing, i.e. censoring, event
### use smoothHR again for knot estimation, now with respective competing event as censoring variable.
df.MB.CR.BIC<- dfmacox(time= "timeMBorTE", status = "first.event.MB", 
                       nl.predictors = c ("age"), smoother = "ns",  method = "BIC", data = dat)
df.MB.CR.BIC$df# 1 knot!

### fit model
m.MB.smooth <- smoothHR(time="timeMBorTE", status = "first.event.MB", 
                        formula = ~ ns(age, df = 2), data = FAS)

### plot to get kot
plot(m.MB.smooth, predictor = "age", prob = 0, conf.level = 0.95, ref.label = "knot", xaxt = "n", main = "", xlab = "Age (y)") #57y
axis(1, xx)

### thrombotic events with MB as competing, i.e. censoring, event
### use smoothHR again for knot estimation, now with respective competing event as censoring variable.
df.TE.CR.BIC<- dfmacox(time= "timeMBorTE", status = "first.event.TE", 
                       nl.predictors = c ("age"), smoother = "ns",  method = "BIC", data = dat)
df.TE.CR.BIC$df# 0 knot!

### fit model
m.TE.smooth <- smoothHR(time="timeMBorTE", status = "first.event.TE", 
                        formula = ~ ns(age, df = 1), data = FAS)

### plot just for fun...
plot(m.TE.smooth, predictor = "age", prob = 0, conf.level = 0.95, ref.label = "knot", xaxt = "n", main = "", xlab = "Age (y)") #57y
axis(1, xx) 


#-----KM-plot major bleeding with thrombotic event as competing event: age 65y----

dat <- FAS
CR.surv.MB.age <- survfit(Surv(timeMBorTE, first.event.MB) ~ as.factor(age.bin.65), dat)

p <- ggsurvplot(CR.surv.MB.age,
                fun = "event",
                risk.table = TRUE,
                conf.int = TRUE,
                ylim = c(0,0.08),
                ylab = "Cumulative incidence rate",
                xlab = "Time (d)",
                xlim = c(0,800),
                break.time.by = 100,
                legend.title = "Age",
                legend.labs=c("< 65y", ">= 65y"),
                palette=c("red", "red4"),
                title = "Major non-CABG bleeding",
                font.x = 18,
                font.y = 18,
                font.main = 18,
                font.legend = 18,
                font.tickslab = 18) 

cairo_pdf("fig/AN17-ggplotCRsurvMBage.pdf", width = 9, height = 7, pointsize = 18)
print(p)
dev.off()

#-----KM-plot thrombotic event with major bleeding as competing event: age 65y----

CR.surv.TE.age <- survfit(Surv(timeMBorTE, first.event.TE) ~ as.factor(age.bin.65), dat)

q <- ggsurvplot(CR.surv.TE.age,
                fun = "event",
                risk.table = TRUE,
                conf.int = TRUE,
                ylim = c(0,0.08),
                ylab = "Cumulative incidence rate",
                xlab = "Time (d)",
                xlim = c(0,800),
                break.time.by = 100,
                legend.title = "Age",
                legend.labs=c("< 65y", ">= 65y"),
                palette=c("blue", "blue4"),
                title = "Thrombotic event",
                font.x = 18,
                font.y = 18,
                font.main = 18,
                font.legend = 18,
                font.tickslab = 18) 

cairo_pdf("fig/AN17-ggplotCRsurvTEage.pdf", width = 9, height = 7, pointsize = 18)
print(q)
dev.off()

#-----plot SmoothHR major bleeding----

plot(m.MB.smooth, predictor = "age", 
     prob = 0, conf.level = 0.95, ref.label = "knot", 
     xaxt = "n", 
     cex.axis = 1.5,
     cex.lab = 1.5,
     cex.text = 1.5,
     main = "Major non-CABG bleeding", xlab = "Age (y)") #57y
axis(1, xx, cex.axis = 1.5)

#-----plot SmoothHR thrombotic event-----

plot(m.TE.smooth, predictor = "age", prob = 0, conf.level = 0.95, ref.label = "knot", xaxt = "n", 
     cex.axis = 1.5,
     cex.lab = 1.5,
     cex.text = 1.5,
     main = "Thrombotic event", xlab = "Age (y)",
     ylim = c(0,4)) 
axis(1, xx, cex.axis = 1.5)

#-----predictions table major bleeding-----

### get predictions for age range
pred.age <- seq(30,90, 5)
preds.MB <- round(predict(m.MB.smooth, predictor = "age", prob = 0, conf.level = 0.95, prediction.values = pred.age, ref.label = "Age"), 2)
HRs.MB <- round(exp(preds.MB[, 2:4]), 2)
CI.LnHR.MB <- paste("[", preds.MB[, 3], ", ", preds.MB[, 4],"]",sep="")
CI.HR.MB <- paste("[", HRs.MB[, 2], ", ", HRs.MB[, 3],"]",sep="")

### data frame
t.preds.MB <- data.frame(age = preds.MB[, 1], 
                         LnHR = preds.MB[, 2],
                         CI.LnHR = CI.LnHR.MB,
                         HR = HRs.MB[, 1],
                         CI.HR = CI.HR.MB)
names(t.preds.MB) <- c("Age (y)", "lnHR", "95% CI", "HR", " 95% CI")

### print
print(xtable(t.preds.MB,
             caption = paste("Pointwise nonparametric estimation of cause-specific hazard ratios (HR) for major non-CABG bleeding according to age with thrombotic events as competing risk. Log-HRs, as shown in Figure \\ref{fig:SmoothHRMBorTE} and backtransformed HRs are shown with 95\\% confidence interval."),
             label="t:preds.MB",
             align="lrrrrr"), 
      caption.placement ="top",
      size = "normalsize",
      include.rownames = FALSE,
      table.placement="H",
      file = "tab/t.preds.MB.tex")   


#-----predictions table thrombotic event----

### get predictions for age range
pred.age <- seq(30,90, 5)
preds.TE <- round(predict(m.TE.smooth, predictor = "age", prob = 0, conf.level = 0.95, prediction.values = pred.age, ref.label = "Age"), 2)
HRs.TE <- round(exp(preds.TE[, 2:4]), 2)
CI.LnHR.TE <- paste("[", preds.TE[, 3], ", ", preds.TE[, 4],"]",sep="")
CI.HR.TE <- paste("[", HRs.TE[, 2], ", ", HRs.TE[, 3],"]",sep="")

### data frame
t.preds.TE <- data.frame(age = preds.TE[, 1], 
                         LnHR = preds.TE[, 2],
                         CI.LnHR = CI.LnHR.TE,
                         HR = HRs.TE[, 1],
                         CI.HR = CI.HR.TE)
names(t.preds.TE) <- c("Age (y)", "lnHR", "95% CI", "HR", " 95% CI")

### print
print(xtable(t.preds.TE,
             caption = paste("Pointwise nonparametric estimation of
                             cause-specific hazard ratios (HR) for thrombotic event according to age with major non-CABG bleeding as competing risk. Log-HRs, as shown in Figure \\ref{fig:SmoothHRMBorTE} and backtransformed HRs are given with 95\\% confidence interval."),
             label="t:preds.TE",
             align="lrrrrr"), 
      caption.placement ="top",
      size = "normalsize",
      include.rownames = FALSE,
      table.placement="H",
      file = "tab/t.preds.TE.tex")   


#-----proportions table age classes thrombotic event----

### 5 years classes
FAS$age.class.5y <- cut(FAS$age, breaks = c(25, 30, 35, 40, 45, 50, 55, 60, 65, 70, 75, 80, 85,90, 95))
sort(FAS$age)
table(FAS$age.class.5y)
table(FAS$age.class.5y, FAS$censTE)

### get proportions and CIs
events.5y <- table(FAS$age.class.5y, FAS$censTE)[,"1"]
n.5y <- table(FAS$age.class.5y)
prop.5y <- events.5y / n.5y
CI.l <- CI.u <- NA
for(i in 1:length(n.5y)){
  CI.l[i] <- prop.test(events.5y[i], n.5y[i], correct = FALSE)$conf.int[1]
  CI.u[i] <- prop.test(events.5y[i], n.5y[i], correct = FALSE)$conf.int[2]
}

df.props.5y <- data.frame(class = attributes(prop.5y)$dimnames[[1]],
                          estimate = 100*as.numeric(prop.5y),
                          median.5y = seq(27.5, 92.5, 5),
                          CI.l = 100*CI.l,
                          CI.u = 100*CI.u)

ggplot(data = df.props.5y, aes(y = estimate, x = class))+
  geom_bar(position = "dodge", stat = "identity")+
  labs(x = "", y = "Events (%)")+
  theme_classic()
